# Supplementary material for: Gcn4p and Novel Upstream Activating Sequences Regulate Targets of the Unfolded Protein Response
Source: PLoS Biol. 2004 Aug 17;2(8):e246. doi: 10.1371/journal.pbio.0020246 (PMC509306; doi:10.1371/journal.pbio.0020246)
Supplement: Table S1 — This table contains an alphabetical list of the dictionary “words” compiled by the MobyDick algorithm from the “text” comprising the promoters of UPRE target genes. Associated statistics for each word are as follows: N, the average number of times the string is delimited as a word among all segmentations of the data; Xi, the number of matches of the word anywhere in the text; p, the frequency of drawing the word from the dictionary, optimized over all words to give the maximum likelihood of observing the text; Z = p + ps, where ps is the probability with which the word can be made by combining shorter words from the dictionary; sig = significance = Np/sqrt(N[Z − p]). (10 KB TXT). [file pbio.0020246.st001.txt]

Word	N	Xi	p/Z	N/Xi	sig
aa	81.9	22645	0.0075	0.0036	0.8
ca	1721.2	13049	0.2023	0.1319	20.9
gc	966.9	8277	0.1851	0.1168	14.8
tt	683.4	22011	0.0631	0.031	6.8
aaa	1152.6	8551	0.2801	0.1348	21.2
acg	198.8	2110	0.1479	0.0942	5.9
ata	390.6	5427	0.1216	0.072	7.4
cca	545.3	2676	0.2759	0.2038	14.4
cgt	141.2	2097	0.113	0.0673	4.2
ctg	522.5	2565	0.3205	0.2037	15.7
gaa	451.5	4742	0.1966	0.0952	10.5
ggc	86.7	1704	0.0895	0.0509	2.9
tac	321.9	3196	0.1542	0.1007	7.7
tat	220.1	5197	0.0746	0.0424	4.2
tgg	385.4	2552	0.2575	0.151	11.6
ttc	375.8	4606	0.1709	0.0816	8.8
ttg	884.1	4288	0.3259	0.2062	20.7
ttt	658.3	8279	0.1801	0.0795	12
gtg	341.8	2276	0.2352	0.1502	10.3
aaaa	208.9	3424	0.128	0.061	5.5
aaca	37.9	1387	0.0576	0.0273	1.5
aaga	235.1	1734	0.3215	0.1356	10.6
aagg	24.8	927	0.0738	0.0267	1.4
acaa	64.7	1399	0.0946	0.0463	2.6
agaa	39.8	1656	0.0605	0.024	1.6
agag	135.9	851	0.3055	0.1597	7.7
agca	121.3	908	0.2102	0.1336	5.7
agga	43.1	838	0.1224	0.0514	2.5
aggg	60.1	471	0.2367	0.1276	4.3
atat	191	1818	0.1758	0.1051	6.4
atta	30.3	1371	0.0372	0.0221	1.1
caac	130.4	854	0.2519	0.1527	6.6
caag	222.5	978	0.3642	0.2275	11.3
cagc	36	600	0.1083	0.06	2.1
catc	126.9	821	0.2542	0.1546	6.6
ccct	59.9	478	0.2437	0.1252	4.4
ccgc	40.1	306	0.2132	0.1309	3.3
cctc	113.8	509	0.3799	0.2236	8.3
cctt	66	888	0.1771	0.0743	3.8
ctcc	11.3	472	0.0571	0.0238	0.8
ctct	86.4	800	0.2313	0.108	5.1
ctgc	77.8	594	0.1973	0.131	4.4
cttc	208.6	1018	0.3606	0.2049	10.8
cttt	244.9	1674	0.2848	0.1463	9.9
gaaa	124.7	1850	0.1326	0.0674	4.4
gaag	259.6	1110	0.4012	0.2339	13.2
gaga	113.8	802	0.2692	0.1419	6.5
gagg	72.6	518	0.2725	0.1402	5.2
gatg	121.5	694	0.289	0.175	7
gcag	61.9	572	0.1778	0.1082	3.7
gccg	11.9	295	0.0742	0.0403	1
gctg	91.8	604	0.2243	0.1521	5.2
ggaa	75.9	976	0.1638	0.0778	3.9
ggtg	78.6	489	0.2428	0.1608	5
gtag	40.9	587	0.1204	0.0697	2.4
taat	164.1	1412	0.1815	0.1162	6
tact	79.7	1001	0.128	0.0796	3.4
tagt	156	878	0.253	0.1777	7.3
tatt	132.4	1786	0.1397	0.0741	4.6
tcaa	168.2	1360	0.2193	0.1237	6.9
tcat	100.8	1179	0.1489	0.0855	4.2
tcct	134.2	822	0.3183	0.1632	7.9
tctc	93.2	798	0.2449	0.1168	5.5
tctt	111.5	1576	0.1904	0.0708	5.1
tggt	38.6	771	0.0902	0.0501	2
ttct	67.6	1584	0.1057	0.0427	2.8
tttc	207.5	1833	0.2255	0.1132	7.8
tttt	316.9	3233	0.2129	0.098	9.3
aaag	113.2	1696	0.1402	0.0667	4.3
agcg	26.1	471	0.099	0.0553	1.7
cgtc	35.7	442	0.1453	0.0808	2.5
ctgt	62.2	782	0.1279	0.0796	3
cttg	37.1	871	0.0751	0.0426	1.7
tgtt	12	1256	0.0245	0.0095	0.5
aaaaa	27.4	1398	0.045	0.0196	1.1
aaaag	20.1	707	0.0618	0.0285	1.2
aaagg	47.2	381	0.2482	0.1238	3.9
aacaa	87.6	550	0.3097	0.1593	6.3
aagaa	70.1	746	0.2251	0.094	4.5
aagga	6.6	334	0.0609	0.0198	0.7
aataa	109.5	614	0.3175	0.1784	7.1
aatga	69.2	340	0.349	0.2035	6.1
aatgg	23.7	267	0.1786	0.0888	2.3
aatgt	60.8	319	0.3274	0.1905	5.4
actgt	20.6	238	0.136	0.0865	1.8
agaaa	62	676	0.1904	0.0917	3.8
agcgg	5.6	102	0.1127	0.0553	0.8
aggaa	72.3	362	0.3467	0.1997	6.2
caatg	15.1	254	0.1303	0.0596	1.5
cagta	56.2	231	0.3589	0.2435	5.6
cgacg	18.9	93	0.3312	0.2032	3.1
cggcg	13.3	71	0.3252	0.1866	2.5
cgtca	42.9	167	0.3477	0.2567	4.8
ctgtc	22.8	160	0.2176	0.1422	2.5
cttga	28	279	0.1745	0.1005	2.4
gaaaa	5.6	774	0.0161	0.0072	0.3
gaaga	48.3	448	0.1843	0.1078	3.3
gacag	32.6	149	0.3336	0.2189	4
gatga	48.2	264	0.2989	0.1825	4.5
gcggc	22.9	89	0.4041	0.257	3.9
ggagc	16.6	104	0.2937	0.16	2.6
ggcgc	15.6	86	0.3156	0.1808	2.7
gtaaa	49.1	371	0.2136	0.1323	3.7
tatat	47.7	620	0.138	0.0769	2.8
tcatt	25.2	420	0.1193	0.06	1.8
tctct	30.1	306	0.1985	0.0983	2.7
tcttc	87.5	399	0.3408	0.2193	6.7
ttatc	65.9	312	0.3245	0.2112	5.6
ttatt	98.2	614	0.2743	0.16	6.1
ttctt	72.4	651	0.2605	0.1112	5
ttgaa	84	524	0.2672	0.1603	5.5
ttgtt	129	503	0.3931	0.2564	9.1
tttct	30.4	646	0.1058	0.0471	1.9
ttttc	110.4	767	0.2498	0.1439	6.1
ttttt	47.9	1256	0.0823	0.0381	2.1
aacag	32.7	286	0.2275	0.1143	3.1
aacagc	30.4	90	0.4951	0.3383	5.5
aagaaa	44.8	311	0.2654	0.1441	4
aagggc	20.8	59	0.5731	0.3525	5.3
agcgac	15.3	41	0.563	0.3742	4.4
atagat	14.7	90	0.2797	0.1637	2.4
atctgc	20.5	68	0.4258	0.301	3.9
atttac	23.8	118	0.3197	0.202	3.3
caatgg	28.3	79	0.49	0.3588	5.2
cacaat	29.7	98	0.4463	0.3027	4.9
cacgta	20.5	55	0.4899	0.3736	4.4
ccgggt	5.5	20	0.5096	0.2757	2.4
cctttt	27.8	151	0.3254	0.184	3.7
cgctat	19.5	50	0.5296	0.3894	4.7
cgttca	21.2	58	0.4861	0.3653	4.5
ctcatc	18.8	68	0.432	0.2763	3.8
ctcgag	15	38	0.6394	0.3947	5.2
ctttct	34.1	149	0.3659	0.2287	4.4
gaaaag	56.7	185	0.4577	0.3064	6.9
gacgac	16.2	38	0.6123	0.4265	5.1
gaggca	18.4	50	0.5026	0.3671	4.3
gcacac	15.5	45	0.4896	0.3449	3.9
gcacta	19	55	0.4882	0.3462	4.3
gctcca	15	46	0.4496	0.3271	3.5
ggagag	16.7	46	0.512	0.3628	4.2
ggtaac	8.9	44	0.3958	0.2028	2.4
gtaagc	17.4	48	0.5103	0.363	4.3
gttgca	29.2	77	0.5006	0.3793	5.4
tacccg	21.3	45	0.6816	0.4742	6.8
tatata	76.1	248	0.4305	0.3068	7.6
tatgta	43.6	107	0.5557	0.4072	7.4
tattta	33.9	178	0.2916	0.1904	3.7
tctatc	21.2	66	0.4938	0.3211	4.5
tctttt	23.7	240	0.2092	0.099	2.5
tgtata	35.8	126	0.4768	0.2843	5.7
ttaccc	7.1	64	0.3043	0.111	1.8
ttccct	27.9	80	0.5767	0.3493	6.2
ttcctt	26.6	136	0.3963	0.1958	4.2
tttgcc	30.9	88	0.5251	0.3509	5.8
tttttt	14.7	503	0.0655	0.0292	1
gaaaaa	67.5	323	0.3494	0.209	6
aaaaaaa	47.5	267	0.3741	0.1778	5.3
aaaaagg	19.5	76	0.4513	0.257	4
aaccaaa	17.2	46	0.5716	0.3747	4.8
aatagtg	16.9	37	0.6197	0.4556	5.2
acaatag	18.6	38	0.6717	0.4887	6.2
acataca	11.6	34	0.505	0.3422	3.4
agaagga	13.4	39	0.5893	0.3434	4.4
agagaga	6.9	32	0.4131	0.2171	2.2
agccgcc	7.8	11	0.8133	0.7054	5.8
attgagt	15.8	30	0.6476	0.5277	5.4
catcgag	8.3	18	0.6836	0.4589	4.2
ccaccac	11.9	20	0.7304	0.5936	5.7
cccccct	5.9	8	0.8342	0.7356	5.4
cccccgg	3.2	5	0.8472	0.638	4.2
ccgccga	3	9	0.6598	0.3286	2.4
ccggacc	4.4	6	0.8264	0.73	4.6
cgggtaa	15.1	21	0.8676	0.7174	9.9
cgtccgc	6.2	9	0.7766	0.6854	4.6
cgtgtcc	9.5	13	0.8272	0.7272	6.7
cgtttcc	12.6	21	0.7263	0.5994	5.8
cgttttc	18.3	41	0.5776	0.4472	5
ctccact	9.6	21	0.711	0.459	4.9
gactcgt	5.5	11	0.6877	0.4966	3.5
gatatcc	11.6	22	0.6911	0.5274	5.1
gatgagg	15.3	24	0.7375	0.638	6.6
gcagcgc	6	12	0.6835	0.5011	3.6
gctgacg	8.1	14	0.6887	0.5796	4.2
ggcccag	8.2	12	0.7927	0.6864	5.6
ggccttg	8.7	15	0.7122	0.5778	4.6
gggcagc	8.5	15	0.7885	0.5689	5.6
gggcccc	4.5	7	0.8524	0.6418	5.1
gggtccg	5.4	7	0.8575	0.7695	5.7
ggttgtg	9.9	17	0.7082	0.5844	4.9
gttaccc	14.7	24	0.7886	0.6123	7.4
tacatac	6.1	30	0.3682	0.2021	1.9
tcccaat	12.4	25	0.6707	0.4953	5
tcgagga	10.7	20	0.7553	0.533	5.7
tgggggg	5.9	8	0.8287	0.7337	5.3
tgtgtgt	12	26	0.6919	0.4605	5.2
ttctctt	23.5	60	0.6135	0.392	6.1
ttgcacc	10.1	21	0.673	0.4789	4.5
ttgtgac	12.2	23	0.6524	0.5309	4.8
tttcatt	25	81	0.5037	0.3085	5
gatccga	6.2	12	0.7313	0.5159	4.1
aaacaaaa	19.1	45	0.6313	0.4248	5.7
aaacacag	10.3	14	0.8151	0.7339	6.7
aaaggaaa	11	34	0.5526	0.3224	3.7
aacaagaa	15.6	33	0.6811	0.4739	5.8
aagaacga	6.2	16	0.7007	0.386	3.8
aaggagga	6.1	11	0.8402	0.5584	5.7
aagtgata	8.1	14	0.7807	0.5767	5.4
aatccggg	3.9	5	0.9106	0.7874	6.3
acacaacg	5.8	8	0.7854	0.7264	4.6
acactggc	6.3	8	0.8533	0.7932	6.1
accaatcc	5.5	8	0.8391	0.689	5.4
accaccct	6.5	8	0.8821	0.8143	7
acgataaa	7	13	0.7107	0.5357	4.1
acgtgtcg	2.9	5	0.8313	0.5888	3.8
actcgcgc	2.3	4	0.8653	0.5789	3.9
acttggtc	5	8	0.8003	0.6286	4.5
agaacgaa	4.2	14	0.69	0.2973	3
agacctgc	4.4	6	0.8438	0.7289	4.9
agatgacg	6.3	10	0.8194	0.6266	5.3
agcgccgc	4.1	5	0.9109	0.8214	6.5
aggacaac	5.6	9	0.8128	0.6262	4.9
agggtagg	3.4	6	0.8582	0.5639	4.5
agtctagt	4.1	7	0.7685	0.5811	3.7
atgagatg	6.1	11	0.7841	0.5562	4.7
atggcatc	6.1	10	0.7974	0.6085	4.9
cacacagg	4.4	6	0.8486	0.7283	4.9
cactggat	5.3	8	0.796	0.6581	4.5
cactttgg	7.8	11	0.7934	0.7068	5.5
cagcggcg	3.6	6	0.8271	0.6063	4.2
cagtggcc	4.7	6	0.882	0.7771	5.9
cagttggt	6.6	9	0.8172	0.738	5.4
cattacta	8.9	14	0.7694	0.6324	5.4
ccacgtgg	4.8	6	0.8567	0.7941	5.3
ccagaacc	5.4	8	0.8588	0.6755	5.7
cccggtaa	3.4	5	0.8995	0.6899	5.6
cccgtcgg	2.5	3	0.926	0.8267	5.6
ccgagtgg	3.6	4	0.8996	0.8927	5.7
cctaaccc	4.3	5	0.9173	0.8502	6.9
ccttggtg	7.1	10	0.8472	0.7095	6.3
cgaatggg	3.7	5	0.8281	0.7361	4.2
cgaccgtc	4.5	5	0.9342	0.896	8
cgcgcgcc	2.3	3	0.9278	0.7689	5.4
cggcctcc	3.8	5	0.9263	0.7683	6.9
cgtgggta	3.7	5	0.8486	0.7437	4.6
cgtgtaat	5.4	8	0.771	0.6805	4.3
cgtgtcgg	1.6	3	0.8257	0.528	2.7
ctaaggcc	3.8	5	0.8735	0.76	5.1
ctaccatc	6.3	9	0.8141	0.7054	5.3
ctcccggt	3.4	4	0.9319	0.8406	6.8
ctccctta	4.6	7	0.8268	0.6532	4.7
ctcgcgcc	2	3	0.8995	0.6725	4.2
ctcgttta	6.4	9	0.8267	0.711	5.5
ctgccgtt	5.1	8	0.8436	0.6357	5.2
ctgtggcc	4.6	6	0.8615	0.7614	5.3
ctgtttca	7.9	15	0.6936	0.524	4.2
cttgcgtg	5.6	7	0.848	0.7938	5.6
gaaccagg	5.6	7	0.8664	0.7985	6
gaagaaga	13.7	27	0.6625	0.5067	5.2
gacagcgg	4.1	7	0.8603	0.5826	5
gacgatgg	4.3	6	0.8482	0.7125	4.9
gacgcgca	4.6	6	0.8994	0.7668	6.4
gacttgac	5.8	8	0.8242	0.7193	5.2
gagctcga	2.7	5	0.8495	0.5318	3.9
gaggcgcg	2.7	4	0.8555	0.6649	4
gatccgag	2.2	4	0.6023	0.5409	1.8
gcagctcc	5.3	7	0.9004	0.7523	6.9
gcaggagc	5.4	7	0.8733	0.7783	6.1
gcgacagc	2.8	6	0.7963	0.467	3.3
gcgtcgcg	3.6	4	0.9272	0.9099	6.8
gctcggcc	2.1	3	0.8932	0.6923	4.2
gctgcggt	3.8	5	0.8486	0.7539	4.6
ggagaacc	4.1	6	0.8582	0.6819	5
ggagggag	4.9	6	0.9205	0.8142	7.5
ggagtacc	3.5	5	0.8861	0.7065	5.2
ggcatcgt	5.9	9	0.8762	0.652	6.4
ggcgcctc	6	7	0.9244	0.8507	8.5
ggctccca	3	5	0.8378	0.5955	3.9
gggacgcg	2.3	3	0.9124	0.7601	4.9
gggatcgg	3.6	4	0.9367	0.8939	7.3
gggcacta	5.2	7	0.8191	0.7483	4.9
ggggaccc	2.6	3	0.9425	0.8505	6.5
gggtaggt	2.9	5	0.8721	0.5793	4.4
ggtcccga	2.6	3	0.9153	0.8649	5.3
ggtgacca	5.3	7	0.8222	0.758	5
ggtgccga	2.7	4	0.8473	0.6855	3.9
ggttctgt	7	10	0.8533	0.7024	6.4
ggttgccc	3.9	5	0.9027	0.7871	6
gtagattc	4.9	9	0.7859	0.5463	4.2
gtcctact	6.1	8	0.8548	0.7658	6
gtctacga	4.5	6	0.8493	0.7538	5
gtgaagtg	6	9	0.7788	0.6721	4.6
gtgccgcg	3	4	0.8931	0.7602	5
gttcctgt	5.7	9	0.7958	0.6327	4.7
taaatgca	8.9	14	0.7384	0.6346	5
taaggagg	3.6	8	0.7756	0.4479	3.5
taccgata	5.3	7	0.8063	0.7548	4.7
tacctcac	5.3	7	0.8109	0.755	4.8
tagattca	6.5	12	0.7405	0.5405	4.3
tagcccta	4	6	0.8143	0.6679	4.2
tatgacta	5.6	9	0.7792	0.618	4.4
tatgttac	7.1	11	0.7854	0.6463	5.1
tattgctc	7.6	12	0.7992	0.6305	5.5
tcaatcgg	4.8	7	0.834	0.686	4.9
tcatcgct	6.9	10	0.838	0.6882	6
tccacttg	8.9	12	0.8404	0.7423	6.8
tcgcgacg	4.1	5	0.8948	0.8256	5.9
tcgttgga	5.5	8	0.8208	0.691	5
tctagtga	5.6	10	0.7881	0.5601	4.6
tctccttc	8.3	12	0.8135	0.6884	6
tctcgtgg	3.4	6	0.8027	0.5648	3.7
tctctctc	6	11	0.7591	0.5493	4.4
tgaatatg	8.5	14	0.7691	0.6103	5.3
tgacgcaa	6.1	9	0.8542	0.6803	6
tgccgtct	5.1	7	0.8915	0.7216	6.4
tggcgtac	6.6	8	0.8908	0.8239	7.3
tggctgag	5.6	8	0.842	0.6999	5.5
tgggtcgg	3.1	4	0.9077	0.7735	5.5
tggttgat	6.6	12	0.765	0.5459	4.6
ttactact	9.3	15	0.779	0.6174	5.7
ttcttgta	11.2	20	0.7197	0.5616	5.4
ttgataat	11.8	21	0.7078	0.5641	5.4
tttcaatt	9.7	28	0.5971	0.346	3.8
tttttccc	10.6	21	0.7136	0.5061	5.1
tttttttc	22.9	62	0.5325	0.3691	5.1
