# Supplementary material for: Gcn4p and Novel Upstream Activating Sequences Regulate Targets of the Unfolded Protein Response
Source: PLoS Biol. 2004 Aug 17;2(8):e246. doi: 10.1371/journal.pbio.0020246 (PMC509306; doi:10.1371/journal.pbio.0020246)
Supplement: Table S2 — Ntot is the number of times a given motif appeared in the promoters of the genome overall; Nexp is the number of times one would expect a given motif to appear in the 381 promoters of UPR target genes if the motif were distributed randomly throughout all promoters; Nobs is the number of times a given motif actually appears in the target gene promoters; and −log10 P is a measure of overrepresentation based on Poisson statistics (P is the likelihood that a given observed distribution would occur by chance). (3 KB TXT). [file pbio.0020246.st002.txt]

Sequences	N(tot)	N(exp)	N(obs)	-log(P)
"cgtgtcgg, cacgta, acgtgtcg, cgtgtcc"	618	36.87	75	7.62
"aatagtg, gggcacta, gcacta"	994	59.31	106	7.52
"ggttgtg, ggttctgt, ccagaacc"	232	13.84	35	5.88
"gacgcgca, gcgtcgcg, gggacgcg, tcgcgacg"	68	4.06	17	5.86
"cacaat, ttgtgac"	1397	83.35	130	5.86
"ctcgcgcc, gaggcgcg, cgcgcgcc, actcgcgc"	70	4.18	17	5.70
"cgtgggta, ccacgtgg, tctcgtgg"	66	3.94	16	5.39
"aggacaac, gtcctact"	85	5.07	17	4.63
"ggcatcgt, gacgatgg, atggcatc"	144	8.59	23	4.47
"gctgcggt, ctgccgtt, tgccgtct"	115	6.86	20	4.47
"acactggc, cactggat"	79	4.71	16	4.46
"ctccact, tccacttg, ccgagtgg"	276	16.47	35	4.33
"gctgacg, cgtca, agatgacg"	2394	142.84	192	4.28
"aacaagaa, gaagaaga, ttcttgta"	969	57.82	90	4.27
cgttca	689	41.11	68	4.12
"cgtttcc, cgttttc"	615	36.69	62	4.06
"gggatcgg, accaatcc"	52	3.10	12	4.01
"gctcca, gcagctcc"	506	30.19	53	3.96
"ttgcacc, gttgca"	1094	65.27	97	3.84
"ctgtttca, gaaccagg"	152	9.07	22	3.71
"tctagtga, agtctagt"	83	4.95	15	3.69
"cacacagg, gcacac, tgtgtgt"	797	47.55	74	3.64
"tggctgag, gctcggcc"	49	2.92	11	3.63
"ggccttg, ctaaggcc, ccttggtg"	233	13.90	29	3.57
"acttggtc, cagttggt"	105	6.26	17	3.54
"aaacaaaa, aaccaaa"	1313	78.34	111	3.53
"tgacgcaa, cttgcgtg"	97	5.79	16	3.46
aacagc	1132	67.54	97	3.36
"agggtagg, gggtaggt, cctaaccc"	71	4.24	13	3.33
"cactttgg, aagtgata"	200	11.93	25	3.20
"attgagt, tcaatcgg"	344	20.53	37	3.17
"tcccaat, ggctccca"	249	14.86	29	3.13
"gggcagc, ggttgccc"	147	8.77	20	3.11
tggcgtac	32	1.91	8	3.09
"gcgacagc, agcgac"	441	26.31	44	3.00
"tttcatt, tttcaatt, aaaggaaa"	2136	127.45	164	2.97
"ccggacc, tgggtcgg, gggtccg"	121	7.22	17	2.88
"ccaccac, accaccct"	224	13.37	26	2.85
gacttgac	35	2.09	8	2.84
"tagattca, gtagattc"	123	7.34	17	2.80
cgtccgc	44	2.63	9	2.80
aaacacag	94	5.61	14	2.70
acacaacg	37	2.21	8	2.69
cgaccgtc	15	0.89	5	2.64
caatgg	971	57.94	81	2.62
ggtgacca	30	1.79	7	2.60
"atttac, taaatgca"	1771	105.67	136	2.59
"catcgag, tcgagga"	412	24.58	40	2.58
"gttaccc, tacccg, cgggtaa, cgtgtaat"	1147	68.44	93	2.56
"ggagtacc, ggagaacc"	67	4.00	11	2.55
"ttactact, cattacta"	261	15.57	28	2.54
"ggtcccga, ggtgccga"	31	1.85	7	2.53
"agaacgaa, aagaacga"	167	9.96	20	2.48
gtctacga	24	1.43	6	2.45
"cagtggcc, ctgtggcc"	80	4.77	12	2.42
tacctcac	33	1.97	7	2.38
gtgaagtg	61	3.64	10	2.36
"ctcccggt, cccccgg, cccggtaa"	92	5.49	13	2.36
"tacatac, tatgta, acataca"	2479	147.91	181	2.33
ggcccag	83	4.95	12	2.29
acaatag	458	27.33	42	2.26
gcaggagc	35	2.09	7	2.24
"gactcgt, ctcgttta"	165	9.84	19	2.21
"aaggagga, agaagga, taaggagg, tctccttc"	787	46.96	65	2.14
tcgttgga	46	2.74	8	2.14
tgaatatg	123	7.34	15	2.07
"gatccgag, gatccga"	90	5.37	12	2.03
tattgctc	90	5.37	12	2.03
gaggca	632	37.71	53	1.97
atctgc	849	50.66	68	1.94
gatatcc	216	12.89	22	1.89
tttgcc	1281	76.43	97	1.88
"ttgataat, tggttgat"	314	18.74	29	1.78
tctatc	998	59.55	77	1.77
"gggcccc, ggggaccc"	76	4.53	10	1.75
gacgac	443	26.43	38	1.70
agacctgc	35	2.09	6	1.70
acgataaa	114	6.80	13	1.65
cgctat	618	36.87	50	1.64
cgaatggg	27	1.61	5	1.61
"gacag, gacagcgg"	2346	139.98	164	1.59
"agccgcc, ggcgcctc"	180	10.74	18	1.58
"agagaga, ggagggag, tctctctc"	524	31.26	43	1.57
"cccccct, tgggggg"	155	9.25	16	1.56
gcagcgc	106	6.32	12	1.55
cggcctcc	29	1.73	5	1.50
tgtata	2062	123.03	144	1.46
taccgata	51	3.04	7	1.45
aagggc	800	47.73	61	1.44
tatgacta	63	3.76	8	1.42
ctaccatc	76	4.53	9	1.38
gtaagc	632	37.71	49	1.36
gttcctgt	66	3.94	8	1.32
"gagctcga, ctcgag"	578	34.49	45	1.31
"cgacg, cccgtcgg"	1305	77.86	93	1.29
"tatgttac, ggtaac"	840	50.12	62	1.24
tagcccta	46	2.74	6	1.22
ggagag	604	36.04	46	1.21
"gtgccgcg, agcgccgc, gcggc, cagcggcg"	1500	89.50	104	1.14
"aaaaagg, tttttccc, tttttttc"	3349	199.82	221	1.13
ctccctta	61	3.64	7	1.12
gaaaag	3182	189.86	203	0.75
ccgccga	108	6.44	9	0.70
ttccct	1328	79.24	87	0.69
"ctcatc, gatgagg, tcatcgct"	1562	93.20	101	0.65
ctttct	2495	148.87	156	0.54
ttctctt	1009	60.20	63	0.42
atgagatg	144	8.59	9	0.31
"aatccggg, ccgggt"	403	24.05	22	0.16
