# Supplementary material for: Gcn4p and Novel Upstream Activating Sequences Regulate Targets of the Unfolded Protein Response
Source: PLoS Biol. 2004 Aug 17;2(8):e246. doi: 10.1371/journal.pbio.0020246 (PMC509306; doi:10.1371/journal.pbio.0020246)
Supplement: Table S3 — This table contains CLUSTALW alignments for the KAR2 and ERO1 promoters, derived from S. cerevisiae and related budding yeasts. Asterisk indicates 100% conserved residues. Scer, S. cerevisiae; Skud, S. kudriavevii; Spar, S. paradoxus; Smik, S. mikatae; Sbay, S. bayanus. (8 KB TXT). [file pbio.0020246.st003.txt]

CLUSTAL W (1.83) multiple sequence alignment of the KAR2 promoter


Scer            TTACTGCCATTATGTAGGCCTTTTGAGTCAGCTTTGTGA-AGAGATCTTATTACCTTAAT
Skud            ----TGCCATTGCTTCAGAGCGATCTGCTGGCTT---GT-GGATGTCTTCCGAGTGGAGT
Sbay            ---CTCAGATTACGCAAATCTACCACATCGTTCAACCGTTGAACATGTTGAAACTCCTCC
                    *   ***                          *    *  * **   *       

Scer            TCTTGCTGAAAAATACATCGCAATGAAGTCACTTTCGTGATGGAAAGAACACGGCGGTAA
Skud            TCTTTGCAAAGGTATCATCATGAGTAACTT--CACAGAAACGGATGGAGAAATGTCATCA
Sbay            ACTTGTTGTA-----CATTGTAGTCTTGTT--TCTC----CGGATCAAGTAA--CCATCG
                 ***     *     ***          *            ***   *  *      *  

Scer            GAATACGTTCCTTTTTGTGCTGTGTACACCCGTAA-AATTGTACATTATTT--ATTTCAA
Skud            TAACAAGTTTCAAGTTA----ACAAAATCTTCTTG-AGCCGTTCGTTGCCA--AGGCTAC
Sbay            -AATGATTTCATCCTTATTAAATAAATGGCCCTTATAATCGCTCACTATTGGCAGCTCAA
                 **    **     **         *      *   *   *  *  *      *    * 

Scer            AATATATAACAGGATCCCTCCAGTGTGTCT-----------GAAATGATGCA-ACTCTGA
Skud            AATGTGCGGCAGGATCTCATTACTTTGTCTTGATGTGTGCAGAACTGGCACATACTTCAA
Sbay            GCGGTTTGTTAGATAACCTGCAAAAGTTCCAC-----TGTGAATCCGAGTTCAGTTTTTG
                    *     **     *   *     **             *   *        *    

Scer            TACTTCAGAGTCGTACCCTTATTAAATACTAATGCCGAATATAGTCATCCAGTAGCCATA
Skud            TACATTCAAGTTAGACTTTTGCGAAATATTCGCGTCGAGGACAG-CATTCAATAATTGTA
Sbay            TAATTCGTAACTGTCTTCGGTAGAGGCCTTTTCTCTAATTGTCAGCCTCAAATTATAATT
                **  *   *              *     *       *       * *  * *     * 

Scer            GTTCACACACACATTACTTATTCACCACATAAAGAACTAGAAATGCTTG-CTAAATATC-
Skud            -TTCACTGAATGATGGCCCCTACGATTAAATGATTGCTAACTGGGCTTCTCTTAGAGTCA
Sbay            TTTCG-ATAAAGATCCACCATCAGCCTGTTAAACTTGCCTCATGTCAGTACTAAAGAACA
                 ***    *   **      *           *            *    ** *    * 

Scer            ---GTACCTTGAAGGTAAACATTAAGGCCCCCCAAAAGCATATATACATACTGGCAACAC
Skud            ACGGCTCATCGTATTTGATGAATAAAGGCCAGGCGTAGAGAACTCCCAGGTTACTGCTAC
Sbay            ---ATTCATT-CATTCGTTTGCTC---GCTTGCATCTACATACCCCCATTTTACTCTTTT
                      * *   *         *     *            *    **   *        

Scer            AAAAAAAGTAAATTGCCAACCACCTACCTTACATATGGTT----TGCCCATCCTACATTA
Skud            TAAAAAAA-GGTTTGCCGATTTTTTCGCCCCTGTCTAGTTCTATTCGCAATAACGGTTGA
Sbay            GTATAGTGTTAGTTTGAACTTCTCTTTGTGAGATGCACAC----TATTTTTACTGGTTTA
                  * *       **          *        *          *     *      * *

Scer            CCAATACTATCAAGAC----ATTTCTTCTGAAACATATTCACAACTGAAACGAGATCATT
Skud            TTAATCATGTCCAAGCCGTGATTCATATTGCGGTACGAGT-TACTTTTAACGATCTCATA
Sbay            A-GATGGTTTTCATTGAGAAGCTCTCAAGACGCTTTGTCCCTAGTTAATACAATATCACT
                   **  * *  *         *                   *  *   ** *  ***  

Scer            ---TTCTTATCTATCTATTGAGTA-ATGCTTACTTTTCATATTTTCAATGAACAATAGGA
Skud            GGGCGCTTTTGTCTCTAAGAAACCTACATTCACTTTCCTTACTATGCAAGAATGATGGGG
Sbay            ---TTCCCGCAATACAAGAATGGAAGGATAAACAAGACACACAATACATTTATTTGAAGA
                     *        * *              **    *  *   *  *   *      * 

Scer            TATGTAGGAGAATTGATATATTC-ACTGCG-TATCAGAGA------AAAGGTCTACTGAC
Skud            TATAAAAGAGAAGCAA-ATACGT-ATCATA-TATTATGCAGTTACGAAAATTCTAGCACC
Sbay            TACAAAAAAGTAGGCAAATACTTCATTACAACATAATCCTATAGTCAAAGTGGCTCGTAA
                **   *  ** *   * ***    *       ** *          ***           

Scer            ATTTTATGGCAAATGTATTCTACACAAATCGAGAATACCACAGACAATGGT-ACAAGACA
Skud            ATTCAA--GGAAACGCATT--ATACAAAT---GAACCCGATAAGCCGCTATCAGGGAAGA
Sbay            AGCAAGTGCCGAGTTCACT-TGTACCAGCGCAAGACACC-TCGACAGGGGGAAAGTCTTG
                *          *    * *    ** *       *  *      *       *       

Scer            TACACAAAGAGAAGACTGTTCTAATTAAACAAATAATATTGAGCTACCTGCTAAGTATGT
Skud            TGCGCATCGATAATCACATCCTGAATGGTAGTCCAATA--AATCGGACCACCCATTGGGT
Sbay            AGTGCATCGACCAT--CATCCCAACCAAGTGCCCCAAA--AACCGAATCACCTACTGGTT
                    **  **  *     * *  *           * *   * *      *  * *   *

Scer            CCT-TTTCCCTTTGTCCTTTGGTTTCTCTTATAGAAGACCCTGGAAATTTTTCGCATTTT
Skud            CCT-TTTCCTTCTGTCTTTTGGCTTTTCCT-TAGAAGACCCTGGAAATTTT-CACATTTT
Sbay            CAAATTTCCTTTTGTTCTTTTGCTTTCCTT-TGGAAGACCCTGGAAATTTTTCAC-TTTT
                *   ***** * ***  *** * **  * * * ****************** * * ****

Scer            TCCGGCTTTGGGCGTTAGTAAGAACAAAA----AGAAAAGAAGAGAACAAAAAAGAAACG
Skud            TCCGGCTTTGGACCTTAGTAAGAACAAAA----AGAAAAGAAGAGAACAAAAAAGAAACG
Sbay            TCCGGCTTTGGGACTTAGTAAGAACAAAAGAAAAGAAAAGTAGAGAACAAAAAAGAAACG
                ***********   ***************    ******* *******************

Scer            ATACGGAGTACGTGTCATAAAAACTTGTTCAATCATCCTTGAAGCTAAGTATAAAGAGCT
Skud            ATACGGAGTACGTGTCATAAAAACTTGTTTAATCATCCTTGAACCCAACTATAAAGAACT
Sbay            ATACGGCGTACGTGTCA-AAAAAGTTGTTAAACCGCACTTGAGCTCATGTATAAAGAGTT
                ****** ********** ***** ***** ** *   *****    *  ********  *

Scer            TGAAAAGGTTTACCACTTAAACTGGTTATACT-ATTTCAAGAGTGTAAACATTTTATTGC
Skud            CGACACATTTTGCTCCACCCGTTCTTTACATT-TTTCCAAGGTTGTGAGAGTTATATTAC
Sbay            CGATACGTTTTACCACCTACATATCTTACATTATTTTCAAAACTGAGAAGCCCACCTCAC
                 ** *   *** *  *         *** * *  ** ***   **  *        *  *

Scer            ATATACCACAGTAACGTGCAGGTAAAAC
Skud            A------GCAGTAACGTGTAGGTCAAAT
Sbay            ACATACTATAATATCGTGAAGGTTTAAT
                *        * ** **** ****  ** 

CLUSTAL W (1.83) multiple sequence alignment of the ERO1 promoter


Scer            AGTGTGA-GTCCTCTAGTTTTTACCGCAGCCACCAGCCGCTTCTCGAGCAAAGTGTAGAT
Spar            AGTGTGTTGTCCTCTAGTTTC-GCCGCAGTCACCAGCCGCCTTTCAAGCAAAGTGTAGAT
Smik            ATTGCGT--GCCTTTAGTTTCGCACGTCGCCCCCAGTCGCTTCTCAAGTAAACTGTAGAT
Sbay            AGTGTGTTGTAATCTTGCTTCGTACGTAGCCGCCGGGGGCCTCACAGGCTAACCGTAGAT
                * ** *      * * * **    **  * * ** *  ** *  *  *  **  ******

Scer            CCCATTAGGACTCATCATTCATCTAATT-TTGCTATGTTAGCTGCAACTTTCTATTTTAA
Spar            CCTATTAGGACTCATCATTCATCCAATT-CTGATATGTTAGCTACTACTTTCCATTTTAA
Smik            CTCTTTGGGACTCATCATTCATCCATTT-TTGCTATGTTAGCTATTACTT--CACTTTAA
Sbay            CCTTTTTGAACTCATTATCCATCAAAATACTGACGTGTTAGCTGAAACTTTTCGTTATGA
                *   ** * ****** ** **** *  *  **   ********   ****     * * *

Scer            TAGAACCTTCTGGAAATTT-CACCCGGCGCGGCACCC-GAGGAACTGGACAGCGTGTCGA
Spar            TGGAACATTCTGGAAATTTTCACCCGGCGCGGCACCC-GAGGAACTGGACAGCGTGTCGA
Smik            TGGAATATTCTGGAAATTTTCACTCGGCGCGGCACCCCGAGGAACTGGACAGCGTGTCGA
Sbay            TGGAACATTCTGGAAATTTTCACCCGGCGCGGCACCCCGAGAAACTGGACAGCGTGTCGA
                * ***  ************ *** ************* *** ******************

Scer            AAAAGTTGCTTTTTTATATAAAGGACACGAAAAGGGTTCTCTGGAAGATATAAATATGGC
Spar            AAAAGTTGCTTTTTTATATAAAGGACACGAAAAGGGTTTTCTGGAAGATATAAATATGGC
Smik            AAATGTTGCTTTTTTATATAAAAGACACGAAAAGGGTTCTCTG-AATATATAAATCTGGC
Sbay            AAATACTGCTTTTTTATATAAAAGACACGAAAAGGGTTTTCTGGAAGATATAAATATGCA
                ***   **************** *************** **** ** ******** **  

Scer            TATGTAATTCTAAAGATTAACGTGTTACTGTTTTACTTTTTTAAAGTCCCCAAGAGTAGT
Spar            AGTAGATTACTGAAGGTTAACGTGTTTCAATTTTA-TCTTTTGAGGTCGTCAAGAGTAGT
Smik            AACTCATTCCTGGGCGTTGACGTATTACAGTTTTC-TTTTTTGAAATCAGCAAGAACAGT
Sbay            GATCGATCGCTAACCGTTGGCGTATTATAATTTTA-ATCTTCAAAGCCTCCAAGAATAGT
                     *   **     **  *** **    ****     **  *   *  *****  ***

Scer            CTCAAGGGAAAAA-GCGTATCAAACATACC------------------------------
Spar            CTTAAGGGAAAAAAGCGTACCAA-TATACCATGTTTTTCAATAGACTAAGCGCTGGCAAG
Smik            CTCAAGAAAAAAAAGCGTATCAAACATACC------------------------------
Sbay            CTCAAGGAAAAGA-GCGTATCCAACATACC------------------------------
                ** ***  *** * ***** * *  *****                              

Scer            ------------------------------------------------------------
Spar            CTGCTGGTGGTAATATTACCTTTACAGAATTCTTTCCACTCCTCCAATGTTTTAGTTAGA
Smik            ------------------------------------------------------------
Sbay            ------------------------------------------------------------
                                                                            

Scer            ------------------------------------------------------------
Spar            GGTGCCGATGATGTAGAAAACTATGGAACTGTTATCGGTATTGATTTAGGTACTACTTAT
Smik            ------------------------------------------------------------
Sbay            ------------------------------------------------------------
                                                                            

Scer            ---------------
Spar            TCCTGTGTTGCTGTA
Smik            ---------------
Sbay            ---------------
                               
